# Supplementary material for: Histological Features of Kidney Allograft Biopsies According to Metabolic Acidosis Status: A Biopsy-Based Single-Center Observational Study
Source: Life (Basel). 2026 Jan 9;16(1):97. doi: 10.3390/life16010097 (PMC12843253; doi:10.3390/life16010097)
Supplement: Supplementary file 1 [file life-16-00097-s001.zip]

Archive with 2 entries (2 files):
- Supplimentary Table S1.pdf
- Supplimentary Table S2.pdf
